# Supplementary material for: Validation of a Wearable Photoplethysmography-Based Sensor for Compensatory Reserve Measurement Monitoring in Simulated Human Hemorrhage
Source: Sensors (Basel). 2026 Apr 18;26(8):2513. doi: 10.3390/s26082513 (PMC13120294; doi:10.3390/s26082513)
Supplement: Supplementary file 1 [file sensors-26-02513-s001.zip]

Archive with 1 entries (1 files):
- sensors-4231145-supplementary.pdf
